# Supplementary material for: Decrease in medial meniscal extrusion after physical therapy to improve knee pain and range of motion in patients with knee osteoarthritis: A retrospective study
Source: PLoS One. 2022 Nov 30;17(11):e0277628. doi: 10.1371/journal.pone.0277628 (PMC9710842; doi:10.1371/journal.pone.0277628)
Supplement: S1 Data — (XLSX) [file pone.0277628.s001.xlsx]

## Sheet: Raw Data
ID	Age (years)	Sex	K&L grade	FTA	NWMME (mm)					WMME (mm)					ROM extension (degrees)					Knee pain NRS
					Baseline	2 weeks	4 weeks	6 weeks	8 weeks	Baseline	2 weeks	4 weeks	6 weeks	8 weeks	Baseline	2 weeks	4 weeks	6 weeks	8 weeks	Baseline	2 weeks	4 weeks	6 weeks	8 weeks
1	85	F	4	185.77	3.86	3.8	3.72	3.7	3.68	4	3.95	3.77	3.75	3.73	-15	-13	-10	-8	-5	7	6	5	3	1
2	63	F	1	175.34	3.32	3.2	2.87	2.5	2.44	3.52	3.31	3.14	3.03	3	-10	-7	-5	-2	0	6	4	3	2	0
3	80	M	3	181.63	3.86	3.74	3.61	3.6	3.6	4.59	4.45	4.15	4.13	4.13	-10	-7	-5	-5	-5	7	4	3	2	2
4	81	F	3	182	3.49	3.4	3.13	3.07	3.02	4.51	4.44	4.25	4.12	4.05	-15	-10	-7	-6	-5	7	5	3	2	1
5	65	F	2	177.06	3.65	3.55	3.1	2.85	2.74	4.12	4	3.69	3.5	3.42	-7	-5	-3	-2	0	6	3	2	1	0
6	90	F	4	184.86	3.92	3.9	3.85	3.85	3.85	4.99	4.98	4.95	4.93	4.93	-20	-18	-16	-15	-15	8	7	6	5	5
7	82	F	4	186.61	3.88	3.44	3.39	3.36	3.35	4.98	4.73	4.59	4.41	4.4	-15	-10	-8	-6	-6	7	5	4	3	2
8	67	F	3	181.32	3.21	3.01	2.88	2.75	2.66	4.41	4.25	4.03	3.88	3.76	-10	-7	-5	-2	0	6	5	3	1	0
9	65	F	2	177.34	3.19	2.98	2.66	2.6	2.5	4.29	4.08	3.88	3.6	3.47	-10	-6	-5	-2	0	7	5	4	1	0
10	63	F	2	178.01	3.33	3	2.72	2.53	2.5	4.43	4.11	3.88	3.6	3.47	-10	-7	-5	-3	0	7	6	4	2	0
11	69	M	2	177.66	3.36	3.1	2.99	2.83	2.8	4.58	4.44	4.12	3.99	3.9	-15	-10	-7	-6	-5	7	5	4	3	2
12	70	F	3	181.81	3.32	3.19	3.11	3.05	3.03	4.42	4.22	4.14	4.07	4.01	-15	-12	-10	-7	-6	7	6	5	4	2
13	68	F	2	177.43	3.66	3.57	3.44	3.34	3.32	4.52	4.21	4.11	3.96	3.88	-20	-15	-10	-7	-6	7	5	5	3	2
14	88	F	4	185.65	3.88	3.62	3.33	3.12	3.05	4.86	4.45	4.34	4.11	4.08	-20	-16	-15	-10	-6	8	7	6	5	2
15	66	F	3	182.44	3.26	3.2	3.15	3.11	3.1	4.46	4.23	4.18	4.12	4.1	-15	-12	-10	-7	-5	8	6	5	3	1
16	60	M	3	181.3	3.62	2.97	2.88	2.7	2.6	4.03	3.98	3.88	3.7	3.67	-13	-11	-10	-5	0	7	5	4	3	0
17	61	F	2	178.06	3.42	3.36	3.3	3.27	3.2	3.99	3.7	3.5	3.45	3.32	-15	-7	-6	-5	0	9	3	3	1	0
18	70	F	3	182.84	3.67	3.55	3.5	3.18	3.15	3.7	3.58	3.53	3.22	3.18	-15	-12	-11	-6	-5	7	6	5	2	1
19	71	M	2	177.78	4.03	3.76	3.65	3.33	3.32	4.18	3.88	3.65	3.58	3.5	-10	-8	-7	-5	-5	7	7	5	3	2
20	64	F	3	181.11	3.75	3.51	3.36	3.12	3.01	3.8	3.6	3.44	3.23	3.06	-12	-10	-8	-4	0	7	5	4	2	0
21	72	F	3	179.32	3.88	3.51	3.2	3.1	3	4.8	3.88	3.65	3.58	3.5	-10	-8	-6	-4	-2	8	7	5	2	1
22	61	F	3	177.75	3.73	3.21	2.88	2.62	2.51	3.83	3.75	3.58	3.33	3.25	-11	-7	-6	-3	0	8	5	5	2	0
23	70	F	1	176.23	4.41	4.01	3.67	3.31	3.25	4.77	4.69	4.39	4.28	4.09	-8	-5	-4	-2	0	7	3	3	1	0
24	80	M	3	177.92	3.99	3.64	3.5	3.41	3.37	4.81	4.5	4.35	4.27	4.2	-15	-12	-10	-8	-7	5	5	4	3	3
25	61	F	2	177.76	3.86	2.9	2.5	2.25	2.12	4.31	4.07	3.82	3.7	3.5	-10	-5	-3	-2	0	7	5	2	1	0
26	63	F	2	178.22	3.19	2.81	2.72	2.64	2.6	4.22	3.98	3.88	3.69	3.58	-10	-5	-4	-2	0	6	3	2	1	0
27	60	F	1	175.89	3.67	3.41	3.21	3.1	3	3.88	3.67	3.49	3.4	3.38	-5	-3	-2	0	0	5	2	2	0	0
28	64	F	1	176.19	3.41	3.22	3.14	3.06	3.01	4.22	4.12	4.06	4	3.94	-5	-3	-2	0	0	6	2	1	0	0
29	62	F	1	175.67	3.31	3.11	2.87	2.5	2.43	4.2	4.11	3.89	3.67	3.58	-7	-5	-3	0	0	7	4	3	0	0
30	87	F	4	188.1	4.08	4.05	4	3.98	3.97	4.88	4.83	4.8	4.8	4.79	-15	-13	-11	-10	-10	8	7	5	5	5
